# Supplementary material for: Hydroxycitric Acid Inhibits Chronic Myelogenous Leukemia Growth through Activation of AMPK and mTOR Pathway
Source: Nutrients. 2022 Jun 27;14(13):2669. doi: 10.3390/nu14132669 (PMC9268148; doi:10.3390/nu14132669)
Supplement: Supplementary file 1 [file nutrients-14-02669-s001.zip]

Archive with 1 entries (1 files):
- nutrients-1747929-supplementary.pdf
